# Supplementary material for: The Impact of Polycyclic Aromatic Hydrocarbons on the Structure and Crystallization Behavior of Nanocomposites Based on Paraffin and Polyethylene
Source: Int J Mol Sci. 2025 Nov 27;26(23):11509. doi: 10.3390/ijms262311509 (PMC12691859; doi:10.3390/ijms262311509)
Supplement: Supplementary file 1 [file ijms-26-11509-s001.zip]

Archive with 1 entries (1 files):
- ijms-3988148-supplementary.pdf
